# Supplementary material for: Pregnancy-Associated Changes in Pharmacokinetics: A Systematic Review
Source: PLoS Med. 2016 Nov 1;13(11):e1002160. doi: 10.1371/journal.pmed.1002160 (PMC5089741; doi:10.1371/journal.pmed.1002160)
Supplement: S4 Table — (XLSX) [file pmed.1002160.s005.xlsx]

## Sheet: Sheet1
Reference / citation number	First Author, Pub Year	Drug/s	n Pregnant	n Non Pregnant	Comparison to: self / non pregnant group / published data	1=yes 0=no		T1/2				Clearance				Ctrough				Vd				Tmax				Cmax				AUC				Free fraction				Significant (Sig) PK changes and Extraction notes	Quality Score
						Table 1 exists	Pop /PK Model exists
								Non preg T1/2	preg T1/2	Ratio	P-value / 95% CI	Non preg CL	preg CL	Ratio	P-value / 95% CI	Non preg C trough	preg C trough	Ratio	P-value / 95% CI	Non preg Vd	Preg Vd	Ratio	P-value / 95% CI	Non preg Tmax	Preg Tmx	Ratio	P-value / 95% CI	Non preg Cmax	Preg Cmx	Ratio	P-value / 95% CI	Non preg AUC	Preg AUC	Ratio	P-value / 95% CI	Non Preg	Preg	Ratio	p value
220	Abdelrahim, 2007	quinine hydrochloride	8	8	non pregnant group	1	0	10.9	12	1.10092														2.5	1.8	0.72		27.5	38.1	1.38545		517.7	459.2	0.887						No sig PK differences	16
38	Acosta, 2004	ritonavir	12	12	self	1	0	4.5	4.8	1.06667	0.57	0.1	0.2	2	0.2	632	376	0.594937	0.05	0.7	1.4	2	0.44	5.1	5.1	1	0.72	2252	1256	0.557726	0.034	13127	7811	0.595033	0.05					Sig PK changes (lower AUC,higher CL)	18
		saquinovir	12	12	self	1	0	5.3	4.9	0.924528	0.4	0.5	0.5	1	0.3					3.5	3.2	0.914286	0.8	3.7	4	1.08108	0.61	5048	4030	0.798336	0.48	35376	29373	0.830309	0.38					No sig PK differences
39	Allegaert, 2009	cefazoline	30	0	published data	1	0					0.42	0.45	1.07143	0.06																					0.19	0.25	1.31579	0.001	Sig PK changes (higher free fraction)	19
107	Allegaert, 2015	acetaminophen	47	8	non pregnant group	1	1																																	Sig PK changes (Increased clearenace to paracetamol glucoronide.No sig increased Cl to paracetamol sulphate- unless preterm) numbers are not provided.	20
43	Andrew, 2007	amoxicillin	16	16	self	0	1	1.6	1.3	0.8125	0.01	0.22	0.31	1.40909	<0.001																									Sig PK changes (higher renal CL)	22
99	Appleton, 1991	phenytoin	23	27	non pregnant group																																0.13			Sig PK changes (higher free fraction)	17
40	Aquirre, 1988	penbutolol	11	10	non pregnant group	0	0																													0.035	0.04	1.14286	0.001	Sig PK changes (higher free fraction)	13
161	Aweeka, 2010	Lopinavir	29	25	self	1																														0.0082	0.0096	1.17073	0.001	Sig PK changes (higher free fraction)	19
211	Bajoria, 1997	thyrotropine releasing hormone (TRH)	24	8	non pregnant group	1	0	6.3	4.3	0.68254	<0.001	23.6	45.4	1.92373	<0.01					19	27.8	1.46316	<0.01					73	50	0.684932	<0.01	340.1	156.4	0.459865	<0.001					Sig PK changes (lower AUC,higer CL, lower t1/2, higher vd, lower cmax)	17
191	Bangchang, 1994	mefloquine	9	8	non pregnant group	1	0	8.1	7.2	0.888889	ns	0.71	0.78	1.09859	ns					10	10.8	1.08	0.046	14.2	19.5	1.37324	0.097	1617	1257	0.777365	<0.05									Sig PK changes (lower cmax and higher vd)	18
116	Barbour, 2004	deltaparin	13	10	self	1	0																																	The parameter is anti XA activity. Peak levels 0.63 vs 0.69IU/ml. trough levels 0.21 vs 0.40)	11
142	Bartelink, 2013	efavirenz	62	225	self	1	1																																	No Significant PK changes	20
		lopinavir	62	225	self	1	1																																	Sig PK changes; Based on the model:clearence increased in 68%)
77	Battino, 1985	carbamazepine	9	9	self	1	0																																	Sig PK changes( Plasma clearence- significantly higher 1st half of pregnancy, then decreases. Plasma concentration unchanged). Numbers are shown only in figures (are not stated)	11
49	Beaulac- Baillargeon, 1994	acetaminophen	8	10	self	0	0	2.02	1.62	0.80198	<0.005	5.221	7.141	1.36775	0.03									46	48	1.04348	ns	11.6	11.16	0.962069	ns	33.3	27.65	0.83033	ns					Sig PK changes (higer CL, lower t1/2)	15
41	Beigi, 2011	oseltamivir	16	23	non pregnant group	1	0	3	3.1	1.03333	0.94	543	501	0.922652	0.5					1768	2108	1.19231	0.46									157	164	1.04459	0.88					No Significant PK changes for the drug. Sig PK changes for the active metabolite (AUC lower, Cl higher).	15
151	Benaboud, 2012	lamivudine	114	47	non pregnant group	1	1																																	Sig PK changes(clearence increased in 22%). PK parameters were not shown before they were incorporated into the model.	17
179	Benaboud, 2012	tenofovir	46	156	non pregnant group	1	1																									2.4	1.6	0.666667						Sig PK changes(clearence increased in 39%. ). PK parameters (CL)were not shown before they were incorporated into the model (apart from AUC and Cmin).	17
194	Benjamin, 2015	dihydroartemisinin	32	33	non pregnant group	1	1	2.76	2.69	0.974638	0.3	127	134	1.05512	0.28					110.3	104.1	0.94379	ns									946	893	0.943975	0.28					No sig PH changes. Post hoc bayesian estimates.	21
		piperaquine	32	33	non pregnant group	1	1	50.7	45.8	0.903353	<0.001	53.58	73.5	1.37178	<0.001					21240	19900	0.936911	ns									35644	23721	0.665498	<0.001					Sig PK changes (lower AUC,higher CL, lower t1/2)
214	Berg, 1984	terbutalin	3	3	non pregnant group	1	0					0.225	0.3	1.33333																										Sig PK changes (higher CL, lower plasma concentration after infusion for a longer period)	10
78	Bernus, 1995	carbamazepine (monotherapy)	6	6	self	1	0					116.9	127.1	1.08725	ns																									No Significant PK changes (trend towards higher Cl)	11
		carbamazepine (total)	10	10	self	0	0					130.5	166.6	1.27663	0.036																									Sig PK changes (higher CL)
		carbamazepine (polytherapy)	4	4	self	1	0					154.3	216.9	1.4057	<0.05																									Sig PK changes (higher CL)
84	Bernus, 1997	phenytoin	13	13	self	0	0					34.74	45.21	1.30138	0.016																									Sig PK changes (higher CL)	11
130	Best, 2006	abacavir	25	25	self	1	0	1.28	1.31	1.02344	ns	55.4	50.8	0.916968										1	1	1	ns	2.1	1.9	0.904762	significant	5.4	5.9	1.09259	ns					Sig PK changes (lower Cmax)	19
45	Best, 2010	lopinavir	33	27	self	1	0	7.4	7.9	1.06757	ns	3	6.2	2.06667	<0.05	8.7	6.7	0.770115	ns (non significant)	34	59	1.73529	<0.05	4	4	1	ns	14.6	10.7	0.732877	<0.05	133	96	0.721805	<0.05					Sig PK changes (lower AUC,higher CL, higher vd, lower cmax)	20
		ritonavir	33	27	self	1	0	5.4	4.8	0.888889	ns (significantly smaller in 2nd trim)	17	48	2.82353	<0.05	0.3	0.2	0.666667	ns (non significant)	113	309	2.73451	<0.05	4	4	1	ns	0.93	0.66	0.709677	<0.05	5.9	4.2	0.711864	<0.05					Sig PK changes ( lower cmax)
44	Best, 2015	tenofovir	37	32	self	1	0	12.4	16.1	1.29839	0.0213	46	57	1.23913	0.0122	61	54	0.885246	0.0325	899	1155	1.28476	0.0014	1	1	1	0.33	298	245	0.822148	0.1636	3	2.4	0.8	0.0046					Sig PK changes (higher cl, lower c trough, higher Vd, higher t1/2, lower AUC)	20
207	Bjorklund, 1998	insulin	10	10	self	1	0					1.64	1.32	0.804878	0.022																									Sig PK changes (lower metabolic CL rate)	15
172	Blonk, 2015	raltegravir	21	18	self	1	0	2.53	2.55	1.00791	GM ratio (90%) 1.04 (0.73-1.47)	56.2	80.1	1.42527	GM ratio (90%) 1.41 (1.04-1.90)	0.12	0.077	0.641667	GM ratio (90%) 0.64 (0.34-1.22)	205	311	1.51707	GM ratio (90%) 1.24(0.67-2.27)	2.03	1.98	0.975369		1.76	1.43	0.8125	GM ratio (90%) 0.82(0.55-1.23)	7.11	5	0.703235	GM ratio (90%) 0.71(0.53-0.96)					Sig PK changes (lower AUC)	19
202	Bogen, 2013	methadone	25	18	self	1	0					0.215	0.377	1.75349	0.002																									Sig PK changes (higher CL) (Shorter t1/2)	20
152	Bouillon-Pichault, 2009	lopinavir	74	105	self	1	1									6.1	4.1	0.672131	ns																					Sign PK changes - (higher CL )	21
64	Bourget, 1998	piperacillin	5	6	published data	0	0	0.87	0.61	0.701149		240	397	1.65417						11.9	18.5	1.55462		0.5	0.5	1		284	162.6	0.572535		286	176.8	0.618182						Sig PK changes (higher CL, higher vd, lower AUC,) numbers are not provided.	13
		tazobactam	5	6	published data	0	0	0.44	0.69	1.56818		415	380	0.915663						14.6	21.9	1.5		0.5	0.5	1		23.5	17.76	0.755745		20.8	22.1	1.0625						Sig PK changes (higher CL, higher vd, lower AUC,) numbers are not provided.
113	Brancazio, 1995	heparin	6	6	non pregnant group	1	0																	222	113	0.509009	0.002	0.23	0.11	0.478261	0.01									Sign PK changes (lower Cmax and shorter Tmax, lower AUC)	17
72	Brogtrop, 2007	paroxetine	12	12	self	0	0												0.012																					Sign PK changes (lower concentrations)	11
42	Bryson, 2008	nelfinavir cohort 1	8	7	self	1	0					59.1	91.1	1.54146		0.85	0.8	0.941176						2.3	2	0.869565	ns	2.66	1.98	0.744361	ns	38.1	24.7	0.648294						No sig PK changes	18
		nelfinavir cohort 2	21	17	non pregnant group			3.9	3	0.769231	ns	28.8	44.2	1.53472	<0.05	2.77	1.45	0.523466	<0.05					4	4	1	ns	5.01	3.9	0.778443	<0.05	86.8	56.6	0.652074	<0.05					Sig PK changes (higher CL, lower cmax, lower AUC,)
120	Buchanan, 2009	Clonidine	17	0	published data	0	0					245	440	1.79592	<0.001																									Sig PK changes (higher oral CL, renal clearence was not changed)	16
153	Calza, 2012	lopinavir	21	20	non pregnant group	1	0									4250	5098	1.19953	0.411																					No sig PK changes (higher C trough- the only parameter investigated)	18
169	Capparelli, 2008	nevirapine	26	25	self	1	1																									61	56	0.918033						No sig PK changes (AUC, Ctrough)	20
213	Caritis, 1989	ritodrin	10	10	non pregnant group	0	0																	30	58	1.93333	significant	13.4	10.8	0.80597	ns	1372	1000	0.728863	significant					sig PK changes (lower Tmax, lower AUC) numbers not provided.	12
46	Casele, 1999	LMWH (enoxaparin)	13	13	self	1	0					10	11.7	1.17	<0.05					3.1	3.7	1.19355	<0.05	192	229	1.19271	ns	0.57	0.4	0.701754	<0.05	435	348	0.8	<0.05					Sig PK changes (higher vd, higher cl, lower cmax, lower AUC)	18
177	Cespedes, 2013	ritonavir-boosted fosamprenavir	9	9	self	0	0									2.03	1.34	0.660099										6.65	5.36	0.806015		39.9	30.1	0.754386						Sig PK changes (of the active matabolite) (lower c trough and cmax, lower AUC)	17
68	Chamberlain, 1993	ampicillin	22	22	self	0	0	69.9	52.44	0.750215	0.02	0.37	0.45	1.21622	0.023	32.01	34.59	1.0806	0.29	34.56	32.82	0.949653	0.37									3058	2425	0.793002	0.024					Sig PK changes (higher cl, shorter t1/2, smaller AUC)	14
		sulbactam	22	22	self	0	0	63.67	49.78	0.781844	0.35	0.29	0.34	1.17241	0.098	23.9	23.05	0.964435	0.68	23.03	23.37	1.01476	0.87									2002	1570	0.784216	0.14					No sig PK changes
208	Charles, 2006	metformin	27	0	published data	1	1																																	No sig PK changes.	18
111	Chiba, 1982	antipyrine	4	6	self	0	0	15.3	6.8	0.444444	<0.01	0.47	1.14	2.42553	<0.01																									Sig PK changes (lower Plasma levels per dose for phenytoin, phenobarbital and valproic acid)(For antipirin- lower t1/2, lower cl)	13
234	Chopra, 2003	thyroxine	16	16	self	0	0																																	No sig PK changes (dose)	11
96	Christensen, 2006	oxcarbazepine	7	7	self	0	0																																	Sig PK changes (lower mean dose corrected concentration of MHD)	12
184	Chukwuani, 2004	chloroquine	5	5	non pregnant group	0	0																	5.6	4.4	0.785714	ns	391	294	0.751918	ns	10820	7860	0.726433	ns					Non sig changes for the drug; lower cmax, tmax and AUC. Sig PK changes (for the active metabolite; higher cmax, tmac and AUC).	17
136	Colbers, 2015	atazanavir with tenofovir	19	17	self	1	0	12	9	0.75	ns					0.89	0.44	0.494382	ns									4.17	2.92	0.70024	ns	46.1	28.8	0.624729	ns					non sig PK changes	21
		atazanavir without tenofovir	10	8	self	1	0	12	12	1	ns					0.9	0.58	0.644444	ns									4.58	2.93	0.639738	ns	49.2	32.8	0.666667	ns					non sig PK changes
138	Colbers, 2015	darunavir	24	24	self	1	0	7.6	8.5	1.11842		11	15	1.36364		3.26	2.68	0.822086						3	4	1.33333		6.5	4.98	0.766154		52.8	41	0.776515						Sig PK changes (lower cmax, lower AUC)	20
145	Colbers, 2013	emtricitabine	34	34	self	1	0	6	6	1	0.5	15	21	1.4	<0.001	0.073	0.052	0.712329	0.57					2	2	1		2.02	1.79	0.886139	0.048	13	9.56	0.735385	<0.001					Sig PK changes (higher cl,lower cmax, lower AUC)	18
		tenofovir	34	34	self	1	0	15	15	1	0.98	43	55	1.27907	<0.001	0.066	0.052	0.787879	0.003					1.1	1	0.909091		0.33	0.28	0.848485	0.001	3.17	2.46	0.776025	<0.001					Sig PK changes (higher cl, lower c trough, lower cmax, lower AUC)
201	Concheiro, 2011	buprenorphine	3	3	self	0	0																	1.5	2	1.33333		15.7	2.466	0.15707		108.73	14.13	0.129955						Sig PK changes (lower cmax, lower AUC)	20
131	Conradie, 2011	atazanavir	20	36	self	1	0									662	668	1.00906										4485	3291	0.733779		43388	34252	0.789435						No sig PK changes	18
110	Cortambert, 1989	propofol	8	8	non pregnant group	0	0																					3240	4600	1.41	NS									No Sig PK changes	15
143	Cressey, 2012	efavirenz	25	25	self	1	0					10.3	10.8	1.04854	<0.05	1.74	1.57	0.902299	<0.05					2	2	1	ns	5.1	5.44	1.06667	ns	58.3	55.4	0.950257	ns					Sig PK changes (higher cl, lower c trough)	20
148	Cressey, 2013	indinavir	25	26	self	1	0					14.79	24.84	1.67951	<0.05	0.28	0.13	0.464286	<0.05					2	2	1	ns	5.37	3.62	0.674115	<0.05	27.1	16.1	0.594096	<0.05					Sig PK changes (higher cl, lower c trough, lower cmax, lower AUC)	15
		ritonavir	25	26	self	1	0					6.87	16.8	2.44541	<0.05	0.32	0.16	0.5	<0.05					2	2	1	ns	2.5	0.8	0.32	<0.05	14.6	5.95	0.407534	<0.05					Sig PK changes (higher cl, lower c trough, lower cmax, lower AUC)
212	Davison, 1993	vasopressin	6	6	self	0	0																																	Sig PK changes- metabolic clearence rate of AVP is 3-4 times higher. MCT of Ddavp chhanges little during pregnancy	15
88	de Haan, 2004	lamotrigine	12	12	self	0	0																																	Sig PK changes (mean level to dose ratios decreased during pregnancy and increased again pp (no absolute numbers given	12
230	Elkomy, 2015	ondansetron	40	20	non pregnant group	1	1																																	No sig PK changes (model only. Numbers are not provided)	20
135	Else, 2014	atazanavir/ritonavir	34	28	self	1	0									1226	617	0.503263	0.0006																					Sig PK changes (lower c trough)	19
154	Else, 2012	lopinavir	11	5	self	1	0	8.55	6.02	0.704094	ns					4654	2505	0.538247	sig 0.013									9961	7533	0.756249	0.037	89446	58023	0.648693	0.002					Sig PK changes (lower c trough, lower cmax, lower AUC)	22
		ritonavir	11	5	self	1	0	4.66	4.27	0.916309	ns					239	101	0.422594	0.026									859	494	0.575087	ns	6087	3028	0.497454	0.007					Sig PK changes (lower c trough, lower AUC)
114	Ensom, 2004	heparin	6	6	self	0	0					19536	14169	0.725276	ns	0.01	0.04	4	ns					2	2.6	1.3	ns	0.06	0.14	2.33333	<0.05	0.29	0.76	2.62069						Sig PK changes (higher cmax, ns: lower cl, higher AUC))	17
		LMWH (deltaparin)	9	9	self	0	0					1005	2207	2.19602	ns	0.02	0.06	3	ns					2.5	4.4	1.76	ns	0.28	0.43	1.53571	<0.05	2.7	4.69	1.73704	<0.05					Sig PK changes (higher cmax, higher AUC)
235	Enson, 2011	IVIG	5	5	self	1	0									11.4	12.4	1.08772	ns									26.2	29.3	1.11832	ns	11753	12008	1.0217	ns					No sig PK changes	19
209	Eyal, 2010	metformin	35	16	self	1	0	3.8	4.1	1.07895	ns	477	625	1.31027	<0.01					534	632	1.18352	ns																	Sig PK changes (higher cl; renal, secretion and oral)	17
163	Fang, 2012	nelfinavir	14	10	self	1	0									1.59	0.38	0.238994										5.02	3.18	0.633466		38.5	20.7	0.537662						Sig PK changes (lower c trough, lower cmax, lowerAUC )	19
162	Fauchet, 2015	lopinavir	81	24	non pregnant group	1	1																																	Sig PK changes (higher Cl). Unbound drug did not change. Numbers are not provided. Model.	21
47	Fischer, 2012	azithromycin	53	25	non pregnant group	1	1																																	Sig PK changes (lower AUC, lower CL/F, only among non African women) Absolute numbers were not provided. Data provided in fig only).	21
123	Fischer, 2014	labetalol	57	57	self	1	0																																	Sig PK changes (according to the model- higher CL/F, wigher Vd. Absolut numbers were not provided. Data provided in fig only)	20
89	Fotopoulou, 2009	lamotrigine	9	9	self	0	0					35	97	2.77143	<0.05																									Sig PK changes (higher cl)	12
217	Freeman, 2008	sertraline	6	3	self	0	0																					114.5	62.7	0.547598		2029.55	823.46	0.405735						Non sig PK changes (lower cmax, lower AUC). Heterogeneity.	18
242	Frenkel, 1991	acyclovir	15	0	published data	1	0									0.6	0.8	1.33333										2.3	2.3	1										No sig PK changes	11
233	Gardner, 1986	propylthiouracil (PTU)	6	6	self	0	0																									4.8	2.5	0.520833	ns					Non sig PK changes ( lower AUC).	13
103	Gerdin, 1990	morphine	13	6	non pregnant group	1	0	83.5	42.9	0.513772	<0.05	1976.16	3357.84	1.69917	<0.05					216.5	200	0.923788	ns									3085.16	2987.76	0.96843	<0.05					Sig PK changes (lower t1/2, higher cl). Higher AUC M/P ns? Higher M3G/morphine concentration supports increased metabolism)	19
109	Gin, 1990	propofol	10	6	non pregnant group	0	0	99.45	81.27	0.817195	ns	29.4	39.32	1.33741	<0.01					3.36	2.66	0.791667	ns																	Sig PK changes (higher cl)	14
108	Gin, 1991	propofol	8	8	non pregnant group	0	0	211	170	0.805687	ns	33.8	31.5	0.931953	ns					5.17	5.1	0.98646	ns																	No Sig PK changes (as opposed to their prev study, as mentioned in the discussio, because sampling period was longer)	16
55	Gonik, 1986	cefoperazone	9	11	non pregnant group	0	0		152				80.8				6.5				14.2								169.9							12.3	25.7	2.08943	<0.05	Sig PK changes (higher free fraction)	13
126	Gonser, 1995	metildigoxin	8	1	non pregnant group	1	0					140	183	1.30714																										Sig? PK changes (higher cl)	14
238	Goodwin, 1995	atosiban	8	0	published data	1	0		0.21				697								18.3																			No Sig PK changes	15
178	Green, 2007	pyrimethamine	28	9	non pregnant group	0	0	102	95	0.931373	ns	1789	2162	1.2085	ns					329	309	0.93921	ns									42	34.7	0.82619	ns					No sig PK changes	17
		sulfadoxine	28	10	non pregnant group	0	0	256	148	0.578125	<0.001	36.9	65.9	1.78591	<0.001					13.2	15	1.13636	ns									40106	22816	0.568892	<0.001					Sig PK changes (lower t1/2, higher cl, lower AUC)
222	Gregory, 2001	folate	6	6	non pregnant group	0	0																																	No sig PK changes (in the urine excretion and AUC for folate excretion)	18
227	Guay, 1996	atracurium	8	8	non pregnant group	0	0	17.8	16.34	0.917978	ns	6.56	6.91	1.05335	ns					0.167	0.162	0.97006	ns																	No sig PK changes	17
118	Hebert, 2005	atenolol	17	17	self	1	0	5.7	4.9	0.859649	0.03	11.1	14.6	1.31532	<0.001																									Sig PK changes ( increased renal (but not oral) cl, shorter t1/2)	17
75	Hebert, 2008	Midazolam	13	13	self	0	0	2.5	2.4	0.96	0.6	2	4.2	2.1	0.002									0.54	0.56	1.03704	0.8	9.3	6.4	0.688172	0.01	17.9	9.5	0.530726	<0.002	0.61	0.71	1.16393	<0.05	Sig PK changes (higher renal cl, higher unbound renal cl, higher unbound fraction, lower cmax, lower AUC)	18
		Digoxin	13	13	self	0	0	46.5	38.4	0.825806	<0.09	115	181	1.57391	<0.002									1.3	1.6	1.23077	0.6	1.1	0.8	0.727273	0.3	9.3	7.3	0.784946	<0.0006	63	67	1.06349	<0.002	Sig PK changes (higher renal cl, higher unbound renal cl, higher unbound fraction, lower AUC)
59	Heikkila, 1992	Imipenem	7	6	non pregnant group	1	0	41	36	0.878049	ns	338	973	2.8787	<0.05					18.9	47.1	2.49206	<0.05					43	14.9	0.346512	<0.05	1548	643	0.415375	<0.05					Sig PK changes (higher cl, higher Vd, lower cmax, lower AUC)	15
60	Heikkila, 1992	mecillinam	10	6	non pregnant group	1	0	75	107	1.42667	<0.05	186	192	1.03226	ns					29	65	2.24138	<0.05	2	2.3	1.15	ns	34	29	0.852941	ns	918	786	0.856209	ns					Sig PK changes (higher t1/2, higher Vd, no change AUC)	17
62	Heikkila, 1993	penicillin V	6	6	non pregnant group	0	0	112	34	0.303571	<0.05	263	311	1.18251	ns									75	70	0.933333	ns	5.6	5.4	0.964286	ns	904	550	0.608407	<0.05					Sig PK changes (lower t1/2, lower AUC)	16
63	Heikkila, 1991	piperacillin	8	5	non pregnant group	0	0	53.7	46.5	0.865922	0.52	540	1538	2.84815	<0.01					41.9	67.6	1.61337	<0.05					172.2	87.5	0.50813	<0.01									Sig PK changes (higher cl, lower cmax, higher Vd)	15
69	Heikkinen, 2002	citalopram	11	11	self	1	0									169	100	0.591716	?																					Sig PK changes (higher mean metabolic ratio, lower c trough levels)	19
71	Heikkinen, 2003	fluoxetine	8	11	self	1	0									388	152	0.391753	<0.05																					Sig PK changes ( lower c trough, higher mean metabolic ratio)	16
48	Herngren, 1983	alprenolol	11	4	non pregnant group	0	0																													0.134	0.172	1.28358	ns	Non sig PK changes	15
		cloxacillin	11	7	non pregnant group	0	0																													0.069	0.112	1.62319	<0.01	Sig PK changes (higher fraction of free drug)
58	Herngren, 1982	cloxacillin	22	7	non pregnant group	1	0																													0.069	0.101	1.46377	<0.01	Sig PK changes (higher free fraction)	11
		flucloxacillin	22	7	non pregnant group	1	0																													0.049	0.073	1.4898	<0.01	Sig PK changes (higher free fraction)
121	Hildebrandt, 1993	fenoterol	9	5	non pregnant group	1	0					2127	1990	0.93559	ns					40.9	21.3	0.520782	<0.05																	Sig PK changes (lower Vd)	15
164	Hirt, 2006	nelfinavir	60	69	non pregnant group	1	1					35.5	44.4	1.2507	significant	2.5	1.5	0.6	0.43																					SigPK changes (lower c trough p<0.001, when compared to day of delivery ).No Sig PK changes when compared pregnancy to pp.	18
180	Hirt, 2009	tenofovir	38	24	self	1	1									0.06	0.056	0.933333	ns									0.31	0.31	1	ns	2.88	2.73	0.947917	ns					No sig PK changes (doses were not equal between the pregnant patients and the controls)	19
127	Hogstedt, 1993	metoprolol	8	8	self	1	0																																	Sig PK changes (lower plasma drug concentration)	17
210	Hughes, 2005	metformin	7	7	self	0	0																									4.632	3.411	0.736399	0.027					Sig PK changes (lower AUC)	20
119	Hurst, 1998	atenolol	10	10	self	1	1																					1.14	1.07	0.938596	ns	0.215	0.208	0.967442	ns					No sig PK changes	20
240	Hutchings, 1987	salbutamol	5	0	published data	0	0					480	501	1.04375	NS																	80	66	0.825	0.076					Non sig PK changes (AUC, TOTAL CL). Sig PK changes (higher renal cl).	14
203	Jarvis, 1999	methadone	23	16	non pregnant group	1	0					95	148	1.55789	0.05					144	165	1.14583	0.21	2.8	5.3	1.89286	0.32	301	210	0.697674	0.09									Sig PK changes (higher cl)	18
79	Johnson, 2014	carbamazepine	12	12	self	1	0																																	Sig PK changes (Higher free fraction p=0.008, Non sig change in clearance, opposite trend)	21
199	Karunajeewa, 2010	chloroquine	30	30	non pregnant group	0	1	291	266	0.914089	<0.001	23.9	32	1.33891	<0.001					6707	7147	1.0656	0.009									47892	35750	0.746471	<0.001					Sig PK changes (higher cl, higher Vd, lower t1/2, lower AUC)	20
185	Karunajeewa, 2009	pyrimethamine	30	30	non pregnant group	1	1	237.3	450.1	1.89676	<0.001	0.707	1.04	1.471	<0.001					175.9	381.6	2.16941	<0.001									106065	72115	0.679913	<0.001					Sig PK changes (higher cl, higher Vd, lower AUC) (higher t1/2…)	21
		sulfadoxine	30	30	non pregnant group	1		200.5	173.5	0.865337	<0.001	0.033	0.05	1.51515	<0.001					11.5	13.1	1.13913	0.002									33284	22315	0.670442	<0.001					Sig PK changes (higher cl, higher Vd, lower t1/2, lower AUC)
188	Kloprogge, 2013	lumefantrine	116	17	non pregnant group	1	1	59.8	90.3	1.51003																		8.33	8.4	1.0084		630	570	0.904762						Sig PK changes (lower concentrations)	20
237	Kloprogge, 2014	quinine hydrochloride	22	0	published	1	1																																	No sig PK chnages (the trimester/gestational age did not influence significantly PK parameters). Parameters not provided. Model.	22
149	Kosel, 2003	indinavir	6	2	self	0	0					41	88.375	2.15549																		22430.5	18541	0.826598						Sig? PK changes (higher cl, lower AUC)	14
		nelfinavir	9	2	self	0	0					58.5	99.63	1.70308																		21445	16365	0.763115						Sig? PK changes (higher cl, lower AUC)
133	Kreitchman, 2013	atazanavir + tenofovir	32	34	self	1	0	14.7	9.8	0.666667	ns	5.1	10.6	2.07843	<0.05	1.05	0.46	0.438095	<0.05	115.4	178.5	1.54679	ns	2	4	2	ns	5.43	3.56	0.655617	<0.05	58.7	37.7	0.642249	<0.05					Sig PK changes (higher cl, lower c trough, lower cmax, lower AUC)	19
		atazanavir withoutt tenofovir	37	34	self	1	0	14.2	12.1	0.852113	<0.05	6.2	8.8	1.41935	<0.05	0.5	0.66	1.32	ns	121.4	182.5	1.50329	ns	2	4	2	ns	4.52	4.51	0.997788	ns	48.8	45.7	0.936475	ns					Sig PK changes (higher cl, lower t1/2)
		ritonavir + tenofovir	32	34	self	1	0	6.1	6	0.983607	ns	8.2	16.9	2.06098	ns	0.05	0.05	1	ns	66.3	167.2	2.52187	ns	4	4	1	ns	1.36	0.6	0.441176	ns	12.3	5.6	0.455285	ns					Non sig PK changes
		ritonavir without tenofovir	37	34	self	1	0	5.8	4.8	0.827586	ns	7.4	16.3	2.2027	<0.05	0.05	0.05	1	<0.05	57.3	109.3	1.9075	ns	2	4	2	ns	1.62	0.76	0.469136	<0.05	13.5	6.13	0.454074	<0.05					Sig PK changes (higher cl, lower c trough, lower cmax, lower AUC)
85	Kuhnz, 1984	carbamezapine	12	10	non pregnant group																															26.5	28.4	1.0717	ns	Non sig PK changes (trend twards higher free fraction)	17
102	Kulo, 2012	ketorolac	8	8	self	0	0	2.84	3.08	1.08451	ns	2.53	3.8	1.50198	0.0078					10.88	14.6	1.34191	0.0156																	Sig PK changes (higher cl, higher Vd)	16
		paracetamol	8	8	self	0	0	2.3	1.9	0.826087	ns	11.31	22.19	1.96198	0.0078					6.4	11.7	1.82812	0.0078																	Sig PK changes (higher cl, higher Vd)
106	Kulo, 2012	paracetamol	8	8	self	1	1					11.7	21.1	1.80342		7.2	4.1	0.569444										54.2	23.1	0.426199										Sig PK changes (higher cl, lower c and c trough)	21
155	Lambert, 2011	lopinavir	12	12	self	1	0									5136	3657	0.712033	sig 0.021																					Sig PK changes (lower c trough )	20
		ritonavir	12	12	self	1	0									156.5	91.5	0.584665	0.01																					Sig PK changes (lower c trough )
171	Lamorde, 2010	nevirapine	15	15	self	1	0									3930	3117	0.79313	0.011					2.83	2.61	0.922261	0.7	6567	5251	0.799604	0.001	59404	47329	0.796731	0.005					Sig PK changes (lower c trough, lower cmax, lower AUC)	22
137	Le, 2015	atazanavir	92	92	self	1	0																																	non sig PK changes (C trough was estimated only. Numbers provided in figure only)	20
239	Leake, 1980	oxytocin	10	6	non pregnant group	0	0																																	No sig PK changes (mean baseline plasma concentrations and mean metabolic clearence rate are similar)	15
117	Lebaudy, 2008	LMWH (Enoxaparin)	75	38	non pregnant group	1	1					0.52	0.78	1.5	<0.001					7.3	11.84	1.62192																		Sig PK changes (higher cl, higher Vd)	18
186	Lee, 2008	chloroquine	12	15	non pregnant group	1	0	209	180.4	0.863158	0.82	189.1	209.4	1.10735	0.77									2	3	1.5	0.17	700	960	1.37143	0.55	134087	122216	0.911468	0.78					Non sig PK changes	17
94	Lopez- Fraile, 2009	levetiracetam	3	3	self	1	0					153.4	226	1.47327																										Sig PK changes (higher clearence)	14
174	Martinez- Rebollar, 2011	ritonavir	13	9	self	1	0	3.87	5.81	1.50129	ns					0.41	0.14	0.341463										2.82	1.71	0.606383	ns	14.59	5.21	0.357094	ns					Non sig PK changes (lower cmax and c trough, higher t1/2, lower AUC)	17
		saquinavir	13	9	self	1	0	3.6	4.06	1.12778						0.86	0.26	0.302326										3.92	3.23	0.82398		28.94	12.71	0.439185						Non sig PK changes (lower cmax and c trough, higher t1/2, lower AUC)
187	Massele, 1997	chloroquine	23	0	published data	1	0					125	180	1.44	0.01																		77824							Sig PK changes (higher cl).No sig changes in c trough and in AUC.	21
50	Matok, 2013	pyridoxine	56	18	non pregnant group	1						314.7	342.3	1.0877	0.922																									No sig PK changes (Cl)	19
		doxylamine	56	18	non pregnant group	1						249.5	200.9	0.80521	0.55																									No sig PK changes (Cl)
98	Mazzucchelli, 2006	oxcarbazepine	5	5	self	1	0																																	Sig PK changes( lower concentrations of both OXC and the active moiety during pregnancy)	16
182	McGready, 2006	lumefantrine	13	0	published data	1	1		68																4				7340				252							Sig PK changes (higher cl, lower concentrations)	19
		artemether	13	0	published data	1	1		1.5				25.9								49.5				1			66.2	35	0.528701		211	65.6	0.3109						Sig PK changes ( lower Cmax, lower AUC, )
198	McGready, 2012	dihydroartemisinin = artesunate's active metabolyte, IV route	20	14	non pregnant group	1		1.15	1.03	0.896	0.074	1.35	1.2	0.89	0.47					2.37	1.76	0.74	0.124					984	1110	1.13	0.246	741	831	1.12	0.246					Non sig PK changes	19
		dihydroartemisinin = artesunate's active metabolyte, oral route	20	14	non pregnant group	1	0	1.02	0.86	0.84	0.279	1.91	1.53	0.8	0.013					2.87	1.91	0.67	0.033	1.5	1.5	1	0.527	307	351	1.14	0.152	523 (dose normalized)	673(Dose normalized)	1.29	0.007					Sig PK changes (lower CL/F, lower Vd/F, higher AUC, higher F. The parent compound, artesunate, shows substantial increase in F, which leads to the above changes in DHA)
183	McGready, 2003	atovaquone	24	0	published data	1	1	38.5	59.2	1.53766		93	764	8.21505		7.66	1.7	0.221932		4.7	10.2	2.17021		5.5	5.1	0.927273		5.58	2.07	0.370968		293	63.4	0.216382						Sig? PK changes (higher cl, higher Vd, lower cmax, lower c trough, lower AUC)	18
		proguanil	24	0	published data	1	1	14.3	17.6	1.23077		764	1225	1.6034		0.193	0.195	1.01036		15.8	17.3	1.09494		5.2	4.5	0.865385		0.558	0.363	0.650538		9.4	5.7	0.606383						Sig PK changes (higher cl, higher Vd, lower cmax, lower AUC)
105	Miners, 1986	paracetamol	8	12	non pregnant group	0	0	2.11	1.52	0.720379		0.89	1.18	1.32584																										Sig PK changes (higher oral clearance, lower t1/2).	18
134	Mirochnick, 2011	atazanavir with tenofovir	18	13	self	1	0	14.7	9.7	0.659864	<0.05	7.6	10.4	1.36842	<0.05	0.6	0.4	0.666667	<0.05	161	160	0.993789	ns	4	4	1	ns	4.1	2.5	0.609756	<0.05	39.6	28.8	0.727273	<0.05					Sig PK changes (lower t1/2, higher cl, lower c trough, lower cmax, lower AUC)	19
		atazanavir without tenofovir	18	13	self	1	0	15.3	10.9	0.712418	<0.05	5.2	7.2	1.38462	<0.05	1.2	0.7	0.583333	<0.05	153	112	0.732026	ns	2	4	2	ns	4.1	3.6	0.878049	ns	57.9	41.9	0.723661	<0.05					Sig PK changes (lower t1/2, higher cl, lower c trough, lower AUC)
		ritonavir without tenofovir	18	13	self	1	0	5	4.8	0.96	ns	7.7	17.6	2.28571	<0.05	0.094	0.094	1	<0.05	47	110	2.34043	<0.05	4	4	1	ns	1.8	0.8	0.444444	<0.05	13.1	5.7	0.435115	<0.05					Sig PK changes (higher cl, higher Vd, lower c trough, lower cmax, lower AUC)
		ritonavir with tenofovir	18	13	self	1	0	7.8	5.4	0.692308	ns	10.5	22.9	2.18095	<0.05	0.094	0.094	1	<0.05	111	135	1.21622	ns	4	4	1	ns	1.2	0.5	0.416667	<0.05	11.8	4.3	0.364407	<0.05					Sig PK changes (higher cl, lower c trough, lower cmax, lower AUC)
156	Mirochnick, 2008	lopinavir	26	23	self	1	0	10.8	6.9	0.638889	<0.05	3.5	6.1	1.74286	<0.05	8.3	4.1	0.493976	<0.05	77	66	0.857143	ns	4	4	1	ns	15	9.7	0.646667	<0.05	151.7	87.5	0.576796	<0.05					Sig PK changes (lower t1/2, higher cl, lower c trough, lower cmax, lower AUC)	18
		ritonavir	26	23	self	1	0	5.5	5.1	0.927273	ns	16	27	1.6875	<0.05	0.36	0.19	0.527778	<0.05	157	204	1.29936	ns	4	4	1	ns	1.2	0.72	0.6	<0.05	8.3	4.9	0.590361	<0.05					Sig PK changes ( higher cl, lower c trough, lower cmax, lower AUC)
247	Morris, 2011	artesunate	26	25	non pregnant group	1	1																																	Sig PK changes (higher cl of active metabolyte dehydroartesinin)	18
181	Mosha, 2014	artemeter	33	22	non pregnant group	1	1																																	Non sig PK changes (higher cl, p=0.32)	19
		lumefantrine	33	22	non pregnant group	1	1																																	Sig PK changes ( relative bioavailability, higher metabolic rate, p=3.2*10-7
56	Nathorst-Boos, 1995	ceftazidime	12	12	self	0	0					103	170	1.65049	<0.05																									Sig PK changes (higher cl)	16
165	Nellen, 2004	nelfinavir	21	48	non pregnant group	1	0																																	Sig PK changes (lower CR (=measured plasma concentration devided by time- matched population value))	17
170	Nellen, 2008	nevirapine	45	152	non pregnant group	1	1																																	Non sig PK changes. When adjusting for confounders (multivariate analysis) pregnancy was found to influence NVP concentrations significantly, p=0.046.	17
61	Nemutlu, 2010	moxifloxacin	6	9	non pregnant group	0	0	5.54	3.5	0.631769										65.58	215.85	3.2914						4.95	1.56	0.315152		49.95	10.53	0.210811						Sig PK changes (lower t1/2, lower cmax, higher Vd, lower AUC)	11
190	Nosten, 1990	mefloquine	20	0	published	1	0	17	11.6	0.682353		0.48	0.78	1.625																										Sig PK changes (higher Cl, lower concentrations)	17
200	Nyunt, 2010	sulfadoxine (clinical trial)	97	77	self	1	1	9.9	7.4	0.747475	<0.0001	28	28.2	1.00714	0.035					410	285	0.695122	0.001					59.7	80.6	1.35008	0.001	884	877	0.992081	0.004					Sig PK changes (higher t1/2, lower cl, lower Vd, higher cmax, lower AUC). Doesn't make no sence.	18
		pyrimethamine (clinical trial)	97	77	self	1	1	2.5	3.3	1.32	0.003	1415	630	0.44523	<0.0001					4770	2874	0.602516	0.484					268.6	382	1.42219	<0.0001	849	1906	2.24499	<0.0001					Sig PK changes (higher t1/2, lower cl, lower Vd, higher cmax, higher AUC).
		Mal sulfadoxine (pregnancy data vs historic data)	31	30	published data	1	0	8.7	7.8	0.896552	0.16	19	23.1	1.21579	0.21					263	270	1.02662	0.66					90.3	83.3	0.922481	0.74	1250	1046	0.8368	0.35					Non sig PK changes
		Mal pyrimethamine (pregnancy data vs historic data)	31	30	published data	1	0	3.9	4.2	1.07692	0.63	649	335	0.516179	<0.001					3536	2317	0.65526	<0.001					323	508	1.57276	<0.001	2062	3277	1.58923	<0.001					Sig PK changes (lower cl, lower Vd, higher cmax, higher AUC)
218	O'Hare, 1984	propranolol	6	6	self	0	0	3	2.1	0.7	ns	10.6	11.3	1.06604	ns					2.7	1.9	0.703704	ns									0.279	0.283	1.01434	ns					No sig PK changes	17
129	O'Hare, 1983	sotalol	6	6	self	0	0	9.3	6.6	0.709677	ns	1.5	2.4	1.6	<0.05					1.2	1.3	1.08333	ns									15.3	9.3	0.607843	ns					Sig PK changes (higher cl)	18
90	Ohman, 2008	lamotrigine	12	12	self	0	0																																	Sig PK changes (N-GLUC/LTG 175%higher in late pregnancy, p<0.001)(250%higher D/C ratio in late pregnancy 227.1l/d vs 66.5l/d, no p-value provided)	18
100	Ohman, 2009	topiramate	10	10	self	1	0																																	Sig PK changes (higher D/C ratio; 65.1l/d vs 37.3l/d, p<0.01)	19
144	Olagunju, 2015	efavirenz	25	19	non pregnant group	1	1					9.89	14.1	1.42568	0.023	2030	1000	0.492611	0.012									4850	3490	0.719588	0.072	60700	42600	0.701812	0.023					Sig PK changes (higher cl, lower c trough, lower AUC)	20
197	Onyamboko, 2011	dihydroartemisinin = artesunate's active metabolyte	26	25	non pregnant group	1	0	1.63	1.28	0.79	0.021	1.26	1.39	1.103	0.033					3	2.84	0.947	0.54	1.5	1.5	1	0.95	979.5	904.6	0.92	0.89	2122.2	1730.5	0.82	0.008					sig PK changes (Shorter t1/2, higher CL/F, lower AUC)	18
231	O'sullivan, 1993	zidovudine	8	0	published data	1			1.3		ns		26.3		ns						1.21		ns						1.44				1.8							No sig PK changes	16
52	Papantoniou, 2007	cefatrizine	20	20	non pregnant group	0	0	1.52	2.48	1.63158	<0.05													2.23	2.58	1.15695	ns	9.56	5.31	0.555439	<0.05	31.86	18.21	0.571563	<0.05					Sig PK changes (lower cmax, lower AUC)	19
160	Patterson, 2013	lopinavir (total)	12	12	self	1	0					1.3	3.4	2.61538	<0.03	7.2	4	0.555556	sig 0.001									9.6	7.5	0.78125		98	64.1	0.654082	0.005					Sig PK changes (higher cl, lower t trough, lower AUC)	18
		lopinavir (unbound)	12	12	self	1	0					92	155	1.68478		0.16	0.1	0.625	0.05									0.28	0.21	0.75		2.6	1.6	0.615385	0.01					Sig PK changes (lower AUC, lower c trough- borderline p=0.05)
		ritonavir (total)	12	12	self	1	0					12	33	2.75	<0.01	0.28	0.12	0.428571	<0.01									0.62	0.3	0.483871		5.2	2.3	0.442308	0.002					Sig PK changes (higher cl, lower t trough, lower AUC)
		ritonavir (unbound)	12	12	self	1	0					127	261	2.05512		0.03	0.02	0.666667										0.08	0.05	0.625		0.5	0.3	0.6	0.01					Sig PK changes (lower AUC, lower cmax- borderline p=0.05)
229	Peiker, 1981	sulphamerazine/trimethoprim	10	8	non pregnant group	0	1	18.57	18.7	1.007	NS	2.84	9.84	3.46479	<0.05					3.2	13.04	4.075	<0.01																	Sig PK changes (higher cl, higher Vd)	11
226	Peiker, 1983	metamizole	7	8	non pregnant group	0	1	4.66	4.16	0.892704	NS	3.1	2.29	0.73871	NS					10.26	12.4	1.20858	NS	2.68	4.05	1.51119	NS	124.45	186.43	1.49803	NS	1717.6	2030	1.18188	NS					Non sig PK changes	11
66	Peiker, 1980	pethidine	13	11	published data	0	1	4.18	7.51	1.79665	NS	483.4	508.9	1.05275	NS					65.32	69.6	1.06552	NS	1.39	1.26	0.906475	NS	1.41	0.72	0.510638	NS	12.01	7.83	0.651957	NS					Non sig PK changes	13
122	Peiker, 1984	furosemide	9	0	published data	0	1	0.99	1.1	1.11111	NS	39.36	64.99	1.65117	<0.05					4.82	9.08	1.88382	<0.05	0.6	0.7	1.16667	<0.05	14.38	5.9	0.410292	NS									Sig PK changes (higher cl, higher Vd, higher tmax)	11
241	Peiker, 1988	iron supplement	10	9	non pregnant group	0	1	1.7	2.5	1.47059	NS	14.2	6.5	0.457746	NS					30.9	21.8	0.705502	NS	3	3.9	1.3	NS	50.2	67.5	1.34462	NS	239	465	1.94561	NS					Non sig PK changes	11
86	Pennel, 2004	lamotrigine	14	14	self	0	1					171.2	65.6	0.383178	<0.001																									Sig PK changes (higher cl)	11
87	Pennel, 2008	lamotrigine	53	25	non pregnant group																																			Sig PK changes (higher cl)	14
91	Petrenaite, 2005	lamotrigine	11	7	self	1	0																																	Sig PK changes (lower C/D ratio; 22.1 second trim vs 63.5 pre preg, p=0.0045)	13
97	Petrenaite, 2009	oxcarbazepine	14	14	self	0	0																																	Sig PK changes (decrease in C/D ratio of MHD= derivative of OXC)	14
54	Philipson, 1987	cefazoline	6	6	self	1	0	1.72	1.12	0.651163	<0.005	0.075	0.105	1.4	ns					0.187	0.168	0.898396	ns									110	75.7	0.688182	ns					Sig PK changes (lower t1/2)	19
		cefradine	12	12	self	1	0	0.676	0.499	0.738166	<0.001	0.233	0.359	1.54077	<0.001					0.221	0.251	1.13575	ns									38.9	24.3	0.624679	<0.001					Sig PK changes (lower t1/2, higher cl, lower AUC)
57	Philipson, 1982	cefuroxime	7	7	self	1	0	58	44	0.758621	<0.05	198	282	1.42424	<0.05					16.3	17.8	1.09202	ns									60.8	42	0.690789	<0.05					Sig PK changes (lower t1/2, higher cl, lower AUC)	13
228	Pihlajamaki, 1990	bupivacaine	6	6	non pregnant group	0	0	11.9	13.28	1.11597	ns													0.37	0.44	1.18919	ns	0.64	0.9	1.40625	ns	3.31	5.16	1.55891	ns					Non sig PK changes (significantly higher cmax only when not normalized to dose, and pregnant patients were given higher doses)	16
92	Polepally, 2014	lamotrigine	54	51	self	1	1					2.16	6.88	3.18519	sig																									Sig PK changes (higher cl)	19
53	Popovic, 2007	cefazolin	18	4	non pregnant group	1	0	6.34	8.33	1.31388		7.5	4.89	0.652						66.78	48.29	0.723121																		No Sig PK changes	18
		ceftriaxone	18	4	non pregnant group	1	0	4	7.34	1.835		48.24	24.42	0.506219						234.37	189.84	0.810001																		Sig PK changes (decreased constant of elimination)
		gentamicin	18	4	non pregnant group	1	0	2.33	1.78	0.763948		3.41	3.6	1.05572						12.05	9.05	0.751037																		Sig PK changes (increased constant of elimination)
128	Prevost, 1992	nifedipine	15	0	published data			3.43	1.3	0.379009		0.49	2	4.08163														73.48	38.6	0.525313			83.2							Sig PK changes ( lower t1/2, higher cl, lower cmax)	15
104	Rayburn, 1986	paracetamol	6	6	self	0	0	3.1	3.7	1.19355	ns	15.4	21.9	1.42208	<0.05									0.8	0.8	1	ns	23.7	20.8	0.877637	ns	66.4	48.15	0.725151	<0.05					Sig PK changes (higher cl, lower AUC)	19
166	Read, 2008	nelfinavir	27	22	self	1	0	3.5	2.5	0.714286	0.0002	41	66	1.60976	0.06	0.4	0.3	0.75	0.48	175	216	1.23429	0.52	2	4	2		4.6	3.2	0.695652	0.03	30.8	18.9	0.613636	0.02					Sig PK changes (lower cmax,lower t1/2, lower AUC).ALL THE PK CHANGES OF THE ACTIVE METABOLYTE (M8) WERE STATISTICALLY SIGNIFICANT!!! (same direction as the nelfinavir)	15
83	Reisinger, 2013	Carbamazepine	6	6	self	1	0					1.57	1.76	1.12102	ns																									Non sig PK changes (trend towards higher Cl)	13
		lamotrigine	69	69	self	1	0					0.87	2.09	2.4023	<0.001																									Sig PK changes (higher cl)
		levetiracetam	15	15	self	1	0					1.09	2.15	1.97248	<0.006																									Sig PK changes (higher cl)
		Oxcarbazepine	2	2	self	1	0					0.91	2.16	2.37363	ns																									Non sig PK changes
		Topiramate	3	3	self	1	0					0.59	0.65	1.10169	ns																									Non sig PK changes
74	Rey, 1979	Clorazepate	7	7	non pregnant group	0	0	2.2	1.1	0.5	ns	0.11	0.23	2.09091	<0.001									1.2	1.4	1.16667	ns	700	360	0.514286	<0.01									Sig PK changes (higher cl, lower cmax)	17
236	Rijken, 2011	amodiaquine	24	18	self	1	0	11.9	12.4	1.04202	0.67	52.8	48.8	0.924242	0.472									2	1.46	0.73	0.493	29.7	30.5	1.02694	0.913	18.9	20.5	1.08466	0.396					Non sig PK changes	17
193	Rijken, 2011	dihydroartemisinin	24	24	non pregnant group	1	0	1.4	1.07	0.76	0.38	1.74	2.14	1.23	0.12					3.42	3.31	0.97	0.71					538 (Cmax at the third dose)	553 (Cmax at 3rd)	1.03	0.695	576 (Dose normalized)	468 (Dose normalized)	0.81	0.117					Non sig PK changes but AUC24 (1st dose) was significantly lower in pregnancy	18
		piperaquine	24	24	non pregnant group	1	0	25.6	17.8	0.695312	0.0023	1.1	1	0.909091	0.7					877	602	0.686431	0.0057					245	309	1.26122	0.1	907	1000	1.10254	0.798					Sig PK changes (lower t1/2, lower Vd) drug exposure after the 1st dose was lower but no defferences in total drug exposure/ max concentrations between the two groups.
132	Ripamonti, 2007	atazanavir	17	17	self	0	0	10.6	10	0.943396						514	486	0.945525	ns					2.8	3.2	1.14286		2878	2591	0.900278	sig	30465	28510	0.935828	ns					Sig PK changes ( lower cmax). C trough and AUC were not statistically different	15
157	Rmautarsing, 2011	lopinavir	20	12	self	0	0	6	4.8	0.8	ns					4.7	3.2	0.680851	ns					4	3.5	0.875	ns	11.7	9.3	0.794872	0.03	98	72.9	0.743878	0.02					Sig PK changes ( lower cmax, lower AUC)	16
		ritonavir	20	12	self	0	0	3.1	3.1	1	ns					0.16	0.08	0.5	ns					4.3	3.3	0.767442	ns	0.99	0.48	0.484848	0.03	5.6	3	0.535714	0.02					Sig PK changes for the combination of lopinovir+ritonavir (p values were stated only for the combination, but according to the figures the trends of the two drugs are the same)
125	Rogers, 1990	labetalol	8	0	published data	1	0		1.7				21.8				36												881				1083							Non sig PK changes	19
224	Roth, 2012	vitamin D3	27	34	non pregnant group	1	0																	9	17	1.88889	0.134	87	82	0.942529	0.5	910	969	1.06484	0.863					Non sig PK changes	19
223	Roth, 2013	vitamin D3	28	16	non pregnant group	1	1																																	Non sig PK changes (the only PK parameter that was assessed is the rise in serum 25-OH-D concentrations)	18
124	Rubin, 1983	labetalol	10	7	self	0	1	152	147	0.967105	ns	34.8	24.8	0.712644	ns					6.3	3.7	0.587302	ns																	Non sig PK changes	15
112	Rymark, 1994	aspirin	10	0	published data	0	0																	25.5	41.5	1.62745	ns	7.4	5.1	0.689189	<0.005	384	294	0.765625	ns					Sig PK changes (lower cmax). No change in AUC.	18
216	Ryu, 2014	doxorubicin	7	0	published data	1	0	39.5	40.3	1.02025	ns	598	412	0.688963	<0.01																									Sig PK changes lower cl)	19
51	Salman, 2010	azithromycin	31	29	non pregnant group	1	1	77.1	78.2	1.01427	ns									6875	8355	1.21527	0.002									31781	28713	0.903464	ns					Sig PK changes (higher Vd). No sig change in AUC.	18
158	Santini- Oliveira, 2014	lopinavir - standard dose 400mg	24	20	self	1	0					3.5	4.9	1.4	ns	6.1	4.3	0.704918	sig					4	4	1	ns	14.4	10.9	0.756944	?	122.4	87.2	0.712418	?					Sig PK changes (lower C trough)	20
		ritonavir - standard dose 100mg	24	20	self	1	0					15.7	27.4	1.74522	ns	190.2	106.4	0.559411	ns?					4	4	1	ns	1419	842	0.593376	?	7264	4326	0.59554	?					P values were not given for the comparison in and after pregnancy. They were provided only for the comparisom between the two doses; the higher and the lower.
		lopinavir - high dose 600 mg	20	16	self	1	0					4.2	5	1.19048	ns	9.2	7	0.76087	sig					4	4	1	ns	17.2	15.9	0.924419	?	154	130.7	0.848701	?					Sig PK changes (lower C trough)
		ritonavir - high dose 150mg	20	16	self	1	0					20.2	25.4	1.25743	ns	241.3	182.5	0.75632	ns?					4	4	1	ns	1737	1762	1.01439	?	9441.1	7810.2	0.827255	?					P values were not given for the comparison in and after pregnancy. They were provided only for the comparisom between the two doses; the higher and the lower.
115	Sephton, 2003	LMWH (deltaparin)	24	16	self	0	0																					0.33	0.18	0.545455	<0.001									Sig PK changes (lower anti Xa levels)	15
221	Shere, 2015	folic acid	18	18	self																																			Non sig PK changes (plasma folate concentrations)	18
232	Shi, 1993	mifepristone (RU 4861)	36	9	non pregnant group	1						6.9	9.7	1.4058	ns					448	620	1.38393	ns	1.6	1.5	0.9375	ns	2290	1910	0.834061	ns	95.6	74	0.774059						No sig PK changes (p values were not provided)	17
70	Sit, 2008	citalopram/escitalopram	5	5	self																																			Sig PK changes (L/D ratios of the stereoisomers of the primary compound and the primary metabolites decreased during the second half of the pregnancy)	10
		sertraline	6	6	self																																			Non significant PK changes
219	Smith, 1983	propranolol	13	13	self	1		4.5	4	0.888889														2.4	2.6	1.08333						380.6	371.2	0.975302						Non sig PK changes for propranolol. Sig PK changes (lower t1/2, lower AUC) for one of the metabolites (NLA).	17
140	Stek, 2015	darunavir - once daily groups	30	23	self	1	0					7.7	12.6	1.63636	significant													8.11	5.78	0.7127	significant	103.9	63.5	0.611165	significant					Sig PK changes (higher Cl, lower Cmax lower AUC)	19
		darunavir - twice daily groups	34	27	self							9.5	13.1	1.37895	significant													7.78	5.53	0.710797	significant	61.7	45.9	0.743922	significant					Sig PK changes (higher Cl, lower Cmax lower AUC)
146	Stek, 2012	emtricitabine	26	22	self	1	0	10.1	9.3	0.920792	0.39	20.6	25	1.21359	0.025	0.085	0.058	0.682353	0.006	301	334	1.10963	0.73	2	2	1	0.086	1.4	1.4	1	0.73	9.7	8	0.824742	0.072					Sig PK changes (lower c trough, higher cl). Non sig changes in AUC.	16
159	Stek, 2006	lopinavir	17	12	self	1	0					6.1	9	1.47541		4.6	1.6	0.347826	<0.001					2	2	1	ns	7.4	4	0.540541	0.042	65.2	44.4	0.680982	0.034					Sig PK changes (lower c trough, lower c max, lower AUC)	19
		ritonavir	17	12	self	1	0					24.8	31.9	1.28629		0.22	0.17	0.772727	ns					3	4	1.33333	ns	0.5	0.33	0.66	ns	4	3.1	0.775	ns					Non sig PK changes
195	Tarning, 2012	Mal Dihydroartemisinin	24	24	non pregnant group	1	1	1.16	0.06	0.0517241	0.205	1.72	2.32	1.34884	0.001					3.03	3.59	1.18482	0.008	1.24	0.965	0.778226	0.093	500	391	0.782	0.027	1210	956	0.790083	0.001					Sig PK changes (higher cl, higher Vd, lower cmax, lower AUC)	18
		Mal Piperaquine	24	24	non pregnant group	1	1	24	17.5	0.729167	<0.001	1.32	1.28	0.969697	0.599					829	529	0.638118	<0.001	3.04	3.14	1.03289	0.42	216	291	1.34722	0.035	23400	27400	1.17094	0.49					Sig PK changes (lower t1/2, lower Vd, higher cmax)
189	Tarning, 2013	Mal Lumefantrine	26	17	non pregnant group			65.7	53.5	0.814307	0.003	0.0942	0.0829	0.880042	0.377					7.65	6.9	0.901961	0.148	6	4	0.666667	0.032	8.88	9.19	1.03491	0.747	10.6	12.1	1.14151	0.377					Sig PK changes (lower t1/2, lower tmax). No change in AUC	19
		Mal Quinine	21	0	published data				9.28			0.091	0.11	1.20879	???						1.45				2.03				4.52				9.06							No sig changes in AUC or Cmax between the 3 trimesters.
73	ter Horst, 2014	venlafaxine	7	7	self																																			Sig PK changes (lower concentrations during pregnancy)	16
215	ter Laak, 2015	nifedipine	8	0	published data	1	1																																	Sig PK changes (Shorter t1/2, higher Vd)- numbers for controls not provided- only ranges	21
24	Tomson, 1994	phenytoin	28	28	self	1	0																																	Sig PK changes (lower total +free plasma concentration). Total- more than free.	13
		carbamazepine	42	42	self	1	0																													4.7	4.5	0.957447		Sig PK changes (same free fraction concentration). Lower total plasma concentrations, p<0.005.
82	Tomson,2007	levetiracetam	14	14	self	1	0					124.7	427.3	3.42662	<0.0001																									Sig PK changes (higher cl, lower mean plasma concentration)	13
93	Tran, 2002	lamotrigine	7	9	self	1	0					1.216	2.26	1.85855	<0.05																									Sig PK changes (higher cl)	16
150	Unadkat, 2007	Indinavir	16	16	self	1	0					8.6	29.6	3.44186	significant	96.7	25.5	0.263702	significant					97	95	0.979381	ns	8.57	3.07	0.358226	significant	1285	341	0.26537	significant					Sig PK changes (higher cl, lower c trough, lower cmax, lower AUC)	15
147	Valade, 2014	emtricitabine	83	103	non pregnant group	1	1					20.5	24.1	1.17561	<0.001	0.079	0.054	0.683544	<0.001													9.77	8.3	0.849539						Sig PK changes (higher cl, lower c trough)	19
192	Valea, 2014	dehydroartemisinin	24	23	non pregnant group	1	0	1.3	1.2	0.92	0.85	2	2.1	1.05	0.68					3.7	4	1.08	0.79	2	2	1	0.21	239	271	1.13	0.22	491	476	0.97	0.68					NO for DHA, but yes for the parent compound	17
		mefloquine	24	24	non pregnant group	1	0	289	390	1.34948	<0.001	0.04	0.04	1	0.083					17.3	21	1.21387	0.655	60	56	0.933333	0.306	57.5	59.3	1.0313	0.336	22810	25690	1.12626	0.083					Sig PK changes (higher t1/2). No change in exposure to mefloquin. Sig PK changes in almost all parameters of carboxy mefloquin
205	Van Calsteren, 2010	carboplatin	2	2	non pregnant group	1	0	28.9	23.7	0.820069		6.9	11.4	1.65217						272.7	378.8	1.38907						11.9	7.6	0.638655		152.7	88.9	0.582187						Sig? PK changes (higher cl, higher Vd, lower cmax, lower AUC	10
		doxorubicin	7	5	non pregnant group	1	0	25.5	25.6	1.00392		54.1	68.6	1.26802						1915.29	2486.3	1.29813						8.9	5.9	0.662921		19.7	14.9	0.756345						Sig? PK changes (higher cl, higher Vd, lower cmax, lower AUC
		epirubicin	4	4	non pregnant group	1	0	22.8	19.4	0.850877		68.7	98	1.42649						2236	2710.4	1.21216						8.5	5.1	0.6		14.2	10.3	0.725352						Sig? PK changes (higher cl, higher Vd, lower cmax, lower AUC
		paclitaxel	5	2	non pregnant group	1	0	12.5	16.7	1.336		28.7	34.7	1.20906						513.4	862.1	1.6792						39.8	21.8	0.547739		35.1	29.2	0.831909						Sig? PK changes (higher cl, higher Vd, lower cmax, lower AUC
175	van der Lugt, 2009	ritonavir	31	9	non pregnant group	1	0	2.98	3.7	1.24161		8.78	13.32	1.51708	ns	0.31	0.29	0.935484	ns					2.98	3.7	1.24161		1.85	1.13	0.610811	significant	11.57	7.41	0.640449	significant					Sig PK changes (lower cmax, lower AUC). No sig change in c trough.	16
		saquinavir	31	9	non pregnant group	1	0	3.79	3.9	1.02902	ns	54.65	44.69	0.817749	ns	0.78	0.84	1.07692	ns					3.89	3.36	0.863753	ns	3.91	3.67	0.938619	ns	25	23.65	0.946	ns					Non sig PK changes
168	Van Heeswijk, 2004	nelfinavir	11	11	self	1	0	4.48	2.96	0.660714	0.02	0.61	0.96	1.57377	0.79	1.4	0.54	0.385714	0.04	2.92	2.65	0.907534	0.04	4	4	1	0.57	5.8	4.51	0.777586	0.33	33.5	25.2	0.752239	0.33					Sig PK changes (lower t1/2, lower c trough, lower Vd)	19
167	Villani, 2006	nelfinavir	20	21	non pregnant group	1	0	5.2	3.7	0.711538	<0.01	0.62	0.62	1	ns	1.5	0.8	0.533333	<0.01	4.9	3.5	0.714286	<0.01									32.49	25.76	0.792859	<0.05					Sig PK changes (lower t1/2, lower c trough, lower Vd)	15
67	Voigt, 1978	ampicillin	13	10	non pregnant group	0	1	44.8	58.31	1.30156	significant																													Sig PK changes (higher t1/2)	9
65	Voigt, 1985	Ab piparacillin	5	0	published data	0	0	1.02	1.38	1.35294		254.2	244.73	0.962746						18.6	25.38	1.36452										250.3	275.44	1.10044						Non sig PK changes	9
		Ab azlocillin	7	4	non pregnant group	0	0	1.2	1.09	0.908333		195.7	126.12	0.644456						24.7	15.45	0.625506		0.571	0.31	0.542907		72.15	236.6	3.27928										Non sig PK changes
225	Voigt, 1989	cefotiam	14	6	non pregnant group	0	0	1.16	1.54	1.32759	NS	90.9	236.7	2.60396	NS					5.2	12.8	2.46154	NS																	Non sig PK changes	15
176	von Hentig, 2008	ritonavir	13	15	non pregnant group	1	0	4.07	4.24	1.04177	0.96	158	299	1.89241	0.016	310	190	0.612903	0.011									1552	781	0.503222	0.004	10528	5576	0.529635	0.003					Sig PK changes (higher cl, lower cmax, lower c trough, lower AUC)	19
		saquinavir	13	15	non pregnant group	1	0	4.1	3.8	0.926829	0.38	694	1074	1.54755	0.2	765	572	0.747712	0.064									3344	2168	0.648325	0.045	24027	15512	0.645607	0.029					Sig PK changes (lower cmax, lower AUC). No sig change in c trough.
141	Wang, 1999	didanosine - standatrd dose	9	9	self	0	0	87	81	0.931034	ns	9.4	12	1.2766	<0.05					64.2	77	1.19938	ns					1471	1354	0.920462	ns	166.1	139.5	0.839856	ns					Sig PK changes (higher cl). No change in exposure (AUC)	19
		didanosine - high dose	11	11	self	0	0	96	99	1.03125	ns	38	30.2	0.794737	ns									39.6	42.3	1.06818	ns	762.2	775.9	1.01797	ns									Non sig PK changes
196	Wangboonskul, 1993	proguanil	10	4	self	0	0	17.1	12.3	0.719298	<0.01	19.2	14.2	0.739583										4.8	5.1	1.0625		234	223	0.952991		98	94	0.959184						Non sig PK changes (apart from t1/2)	15
173	Watts, 2014	raltegravir	41	38	self	1		3.6	3.7	1.02778	0.57	34.8	74.8	2.14943	0.21	0.0474	0.057	1.20253	0.66	238	329.4	1.38403	0.16	2	2	1	ns	3.035	1.77	0.583196	0.006	11.6	5.4	0.465517	0.001					Sig PK changes (lower cmax, lower AUC). No sig change in c trough.	16
95	Westin, 2008	levetiracetam	15	15	self	1	0																																	Sig PK changes (lower C/D ratio, p<0.001).	16
101	Westin, 2009	topiramate	8	12	self	1	0																																	Sig PK changes (lower C/D ratio, p=0.001)	16
76	Wilson, 1987	midazolam	8	10	non pregnant group	1	0	59	47	0.79661	ns	8.7	13.9	1.5977	<0.01					0.8	0.9	1.125	ns									7493	4692	0.626184	ns					Sig PK changes (higher cl)	18
204	Wolff, 2005	methadone	8	3	self	0	0					0.11	0.21	1.90909		0.226	0.07	0.309735						2.5	2.5	1						6.17	2.19	0.354943						Sig ? PK changes (higher cl, lower c trough)	14
80	Yerby, 1985	carbamazepine	5	5	self							0.06	0.07	1.16667	<0.05																					0.22	0.25	1.13636	<0.05	Sig PK changes (higher plasma cl, higher free fraction). No change in mean intrinsic Cl.	13
81	Yerby, 1990	carbamazepine	22	22	self	1	0					76	85	1.11842	ns																					21.4	25.5	1.19159	<0.005	Sig PK changes (higher free fraction), lower mean total concentrations	9
		phenobarbital	11	11	self	1	0					4	5	1.25	<0.005																					52.6	59.3	1.12738	<0.025	Sig PK changes (higher cl, higher free fraction), lower mean total concentrations
		phenytoin	14	14	self	1	0					25	40	1.6	<0.005																					8	10.1	1.2625	<0.05	Sig PK changes (higher cl, higher free fraction), lower mean total concentrations
206	Zemlickis, 1994	cisplatin	6	6	non pregnant group	0	0																													7.24	12.88	1.77901	<0.05	Sig PK changes (higher free fraction)but not after 24 hours or more.	13
139	Zorrilla, 2014	darunavir	11	11	self	0	0					12.79	15.6	1.2197		2711	2498	0.921431						3	3	1		6499	5111	0.786429		55300	43700	0.790235						Sigh ? PK changes ( c trough???, lower cmax, lower AUC). No clinical change in unbound (active) derunavir.	18
		ritonavir	11	11	self	0	0					25.98	31.05	1.19515	m/p ns	232.5	137.1	0.589677						6	4.05	0.675		1016	515.3	0.507185		6746	3532	0.52357						Sigh ? PK changes (higher cl, lower c trough, lower cmax, lower AUC)
